# Supplementary material for: Identification and Patient Benefit Evaluation of Machine Learning Models for Predicting 90-Day Mortality After Endovascular Thrombectomy Based on Routinely Ready Clinical Information
Source: Bioengineering (Basel). 2025 Apr 28;12(5):468. doi: 10.3390/bioengineering12050468 (PMC12109170; doi:10.3390/bioengineering12050468)
Supplement: Supplementary file 1 [file bioengineering-12-00468-s001.zip]

Archive with 1 entries (1 files):
- bioengineering-3581346-supplementary.pdf
